# Supplementary material for: Integrated Physiological and Transcriptomic Analyses Reveal a Regulatory Network of Anthocyanin Metabolism Contributing to the Ornamental Value in a Novel Hybrid Cultivar of Camellia japonica
Source: Plants (Basel). 2020 Dec 7;9(12):1724. doi: 10.3390/plants9121724 (PMC7762260; doi:10.3390/plants9121724)
Supplement: Supplementary file 1 [file plants-09-01724-s001.zip]

Archive with 7 entries (7 files):
- figS4.tif
- figS5.tif
- figS6.tif
- Supplementary Tables.doc
- figS1.tif
- figS2.tif
- figS3.tif
